# Supplementary material for: The impact of frailty syndrome on skeletal muscle histology: preventive effects of exercise
Source: FEBS Open Bio. 2025 May 5;15(8):1267–84. doi: 10.1002/2211-5463.70049 (PMC12319717; doi:10.1002/2211-5463.70049)
Supplement: Supplementary file 1 — Table S1. Selection process and positive indicators for frailty syndrome mice model. Data S1. Silver‐stained bands correspond to myosin heavy chains 955 confirmation. [file FEB4-15-1267-s002.zip]

Archive with 2 entries (2 files):
- S1_(4).xlsx
- S2_(2) (1).docx
