# Supplementary material for: The impact of frailty syndrome on skeletal muscle histology: preventive effects of exercise
Source: FEBS Open Bio. 2025 May 5;15(8):1267–84. doi: 10.1002/2211-5463.70049 (PMC12319717; doi:10.1002/2211-5463.70049)
Supplement: Supplementary file 1 — Table S1. Selection process and positive indicators for frailty syndrome mice model. Data S1. Silver‐stained bands correspond to myosin heavy chains 955 confirmation. [file FEB4-15-1267-s002.zip › S1_(4).xlsx]

## Sheet: results
Criterion	Body weight			Treadmill			Rota-rod			Grip strength			Activity wheel
Cut-off point	44.8g			2.87			55.67 sec			29 sec			138.6m/day			Mice	Positive marker
	56.4	A		3.92744	AG		175.25	AU		103	C		2416.88	AQ		AX
	53.8	AF		3.89381	U		168.5	AR		97	AC		1464.32	AR		AV
	49.1	AV		3.78299	C		155	AT		97	AM		1208.99	L		AK
	46.3	P		3.73512	V		154.05	AW		84	Z		985.107	AW		AJ	1
	46	AJ		3.67318	J		138.55	AS		83	D		980.16	AS		AJ
	45.8	R		3.66492	AR		131.767	AV		80.73	AQ		943.996	AV		AJ
	45.5	O		3.58766	Z		127.667	E		80.56	AR		795.996	AT		AP	2
	45.4	AD		3.52959	AU		124.3	AQ		79.26	AT		768.078	AX		AP
	44.9	AO		3.45821	T		123	AK		79	F		512.916	N		AO
	44.8	AN		3.44658	AT		120.333	M		75	AI		499.973	AU		AN	3
	44.7	D		3.38648	AS		117	D		73	AG		490.486	A		AN
	44.3	AX		3.34746	H		114	AL		71	AO		415.3	I		AM
	43.9	AP		3.32547	AA		109.667	AC		68	AP		369.3	T		AL	4
	43.7	AL		3.29819	AB		107.667	F		67	B		335.994	D		AL
	43.6	E		3.26087	Q		107.333	J		67	AK		328.3	K		AH
	43.2	AQ		3.24121	X		102.667	V		66	M		288.714	E		AF	5
	42.8	G		3.22581	AC		102.333	G		65.23	AU		285.526	C		AF
	42.5	K		3.21181	AQ		100	A		65	K		237.4	V		AF
	42.4	AA		3.18824	K		91.3333	U		63.03	AV		234.3	B		AF
	41.8	AH		3.18402	N		91	Z		62	H		231.7	AN		AE	6
	41.6	I		3.18293	AI		87.6667	W		59	G		230.4	AD		AE
	41.3	N		3.17722	B		79	AP		59	L		225.3	G		AE
	41	AI		3.15634	S		78	K		58	AD		215.373	O		AE
	40.9	F		3.15517	AW		76.3333	AH		56	Q		215.326	S		AD
	40.6	M		3.15245	W		73.6667	AO		55	A		212.992	AG		AB
	40.6	AW		3.09333	AM		71.6667	C		54.01	AS		212.4	AI		AA	7
	39.8	X		3.0665	M		70.3333	I		50	J		211.4	R		AA
	39.5	B		3.05623	F		67.6667	AI		48.43	AW		208.2	AO		Y
	39.3	Y		3.02143	AK		66.6667	H		48	V		204.9	AH		X	8
	39.2	L		2.99559	AD		66.6667	AJ		47	E		204.5	F		X
	39.2	AS		2.99312	E		65.6667	AA		46	AH		200.4	W		W
	38.7	W		2.98901	O		65.6667	AB		44	Y		196.9	AC		U
	38.2	AR		2.95302	D		65.3333	AF		42	AN		190.842	J		T
	37.5	AM		2.93224	G		65.3333	AM		40	AJ		182.703	M		S
	36.5	AT		2.90618	AX		65.3333	AD		39	O		170.6	AL		R	9
	35.8	J		2.90179	AN		64	AG		38	R		168.8	Z		R
	35.4	H		2.89663	I		63.3333	T		35	P		163.4	P		R
	35	AE		2.88804	Y		62.6667	L		32.61	AX		140.842	AB		Q	10
	34.7	Z		2.88419	AO		61.6667	P		32	X		138.9	U		Q
	34.5	AG		2.88187	AV		62.33	N		30	S		138.9	Y		P	11
	34.1	AB		2.87185	AL		55.6667	B		29	AA		138.6	Q		P
	34.1	V		2.87081	AH		53	X		23	AL		119.7	AK		O	12
	33.9	AU		2.77904	AP		61.3333	AE		20	U		108	AM		O
	33.9	S		2.72926	R		40.6667	AN		20	AF		55.6779	AA		N
	33.8	U		2.65659	P		32	Q		19	I		30.8316	AF		L
	33.6	AC		2.51087	AJ		25.3333	O		19	T		27.8	AE		I
	33.2	C		2.34043	A		24.6667	R		19	AE		25.7439	X		H
	31.7	Q		2.33271	AF		22.9	AX		18	W		1.17	H		B
	30.8	T		2.26644	AE		18.6667	Y		16	N		0.21	AJ		A	13
	28.9	AK		1.59439	L		15	S		14	AB		0.19	AP		A
	Table 1. Selection process and positive indicators for frailty syndrome mice model.
